# Supplementary material for: Optimization of the Filler-and-Binder Mixing Ratio for Enhanced Mechanical Strength of Carbon–Carbon Composites
Source: Materials (Basel). 2023 May 30;16(11):4084. doi: 10.3390/ma16114084 (PMC10254209; doi:10.3390/ma16114084)
Supplement: Supplementary file 1 [file materials-16-04084-s001.zip]

Archive with 1 entries (1 files):
- materials-2365616-supplementary.pdf
